# Supplementary material for: Cell size reduction scales spindle elongation but not chromosome segregation in C. elegans
Source: bioRxiv. 2025 Oct 14:2025.10.13.681585. Preprint. [Version 1] doi: 10.1101/2025.10.13.681585 (PMC12632992; doi:10.1101/2025.10.13.681585)
Supplement: Supplement 2 [file media-2.zip]

Archive with 1,231 entries (1,224 files):
- Supplementary Material/
- Supplementary Material/ani2(RNAi)_chromosome_to_chromosome_distance/
- Supplementary Material/ani2(RNAi)_chromosome_to_chromosome_distance/16-cell_ABala.csv
- Supplementary Material/ani2(RNAi)_chromosome_to_chromosome_distance/16-cell_ABala.png
- Supplementary Material/ani2(RNAi)_chromosome_to_chromosome_distance/16-cell_ABalp.csv
- Supplementary Material/ani2(RNAi)_chromosome_to_chromosome_distance/16-cell_ABalp.png
- Supplementary Material/ani2(RNAi)_chromosome_to_chromosome_distance/16-cell_ABara.csv
- Supplementary Material/ani2(RNAi)_chromosome_to_chromosome_distance/16-cell_ABara.png
- Supplementary Material/ani2(RNAi)_chromosome_to_chromosome_distance/16-cell_ABarp.csv
- Supplementary Material/ani2(RNAi)_chromosome_to_chromosome_distance/16-cell_ABarp.png
- Supplementary Material/ani2(RNAi)_chromosome_to_chromosome_distance/16-cell_ABpla.csv
- Supplementary Material/ani2(RNAi)_chromosome_to_chromosome_distance/16-cell_ABpla.png
- Supplementary Material/ani2(RNAi)_chromosome_to_chromosome_distance/16-cell_ABplp.csv
- Supplementary Material/ani2(RNAi)_chromosome_to_chromosome_distance/16-cell_ABplp.png
- Supplementary Material/ani2(RNAi)_chromosome_to_chromosome_distance/16-cell_ABpra.csv
- Supplementary Material/ani2(RNAi)_chromosome_to_chromosome_distance/16-cell_ABpra.png
- Supplementary Material/ani2(RNAi)_chromosome_to_chromosome_distance/16-cell_ABprp.csv
- Supplementary Material/ani2(RNAi)_chromosome_to_chromosome_distance/16-cell_ABprp.png
- Supplementary Material/ani2(RNAi)_chromosome_to_chromosome_distance/16-cell_Ca.csv
- Supplementary Material/ani2(RNAi)_chromosome_to_chromosome_distance/16-cell_Ca.png
- Supplementary Material/ani2(RNAi)_chromosome_to_chromosome_distance/16-cell_Cp.csv
- Supplementary Material/ani2(RNAi)_chromosome_to_chromosome_distance/16-cell_Cp.png
- Supplementary Material/ani2(RNAi)_chromosome_to_chromosome_distance/16-cell_D.csv
- Supplementary Material/ani2(RNAi)_chromosome_to_chromosome_distance/16-cell_D.png
- Supplementary Material/ani2(RNAi)_chromosome_to_chromosome_distance/16-cell_Ea.csv
- Supplementary Material/ani2(RNAi)_chromosome_to_chromosome_distance/16-cell_Ea.png
- Supplementary Material/ani2(RNAi)_chromosome_to_chromosome_distance/16-cell_Ep.csv
- Supplementary Material/ani2(RNAi)_chromosome_to_chromosome_distance/16-cell_Ep.png
- Supplementary Material/ani2(RNAi)_chromosome_to_chromosome_distance/16-cell_MSa.csv
- Supplementary Material/ani2(RNAi)_chromosome_to_chromosome_distance/16-cell_MSa.png
- Supplementary Material/ani2(RNAi)_chromosome_to_chromosome_distance/16-cell_MSp.csv
- Supplementary Material/ani2(RNAi)_chromosome_to_chromosome_distance/16-cell_MSp.png
- Supplementary Material/ani2(RNAi)_chromosome_to_chromosome_distance/16-cell_P4.csv
- Supplementary Material/ani2(RNAi)_chromosome_to_chromosome_distance/16-cell_P4.png
- Supplementary Material/ani2(RNAi)_chromosome_to_chromosome_distance/2-cell_AB.csv
- Supplementary Material/ani2(RNAi)_chromosome_to_chromosome_distance/2-cell_AB.png
- Supplementary Material/ani2(RNAi)_chromosome_to_chromosome_distance/2-cell_P1.csv
- Supplementary Material/ani2(RNAi)_chromosome_to_chromosome_distance/2-cell_P1.png
- Supplementary Material/ani2(RNAi)_chromosome_to_chromosome_distance/32-cell_ABalaa.csv
- Supplementary Material/ani2(RNAi)_chromosome_to_chromosome_distance/32-cell_ABalaa.png
- Supplementary Material/ani2(RNAi)_chromosome_to_chromosome_distance/32-cell_ABalap.csv
- Supplementary Material/ani2(RNAi)_chromosome_to_chromosome_distance/32-cell_ABalap.png
- Supplementary Material/ani2(RNAi)_chromosome_to_chromosome_distance/32-cell_ABalpa.csv
- Supplementary Material/ani2(RNAi)_chromosome_to_chromosome_distance/32-cell_ABalpa.png
- Supplementary Material/ani2(RNAi)_chromosome_to_chromosome_distance/32-cell_ABalpp.csv
- Supplementary Material/ani2(RNAi)_chromosome_to_chromosome_distance/32-cell_ABalpp.png
- Supplementary Material/ani2(RNAi)_chromosome_to_chromosome_distance/32-cell_ABaraa.csv
- Supplementary Material/ani2(RNAi)_chromosome_to_chromosome_distance/32-cell_ABaraa.png
- Supplementary Material/ani2(RNAi)_chromosome_to_chromosome_distance/32-cell_ABarap.csv
- Supplementary Material/ani2(RNAi)_chromosome_to_chromosome_distance/32-cell_ABarap.png
- Supplementary Material/ani2(RNAi)_chromosome_to_chromosome_distance/32-cell_ABarpa.csv
- Supplementary Material/ani2(RNAi)_chromosome_to_chromosome_distance/32-cell_ABarpa.png
- Supplementary Material/ani2(RNAi)_chromosome_to_chromosome_distance/32-cell_ABarpp.csv
- Supplementary Material/ani2(RNAi)_chromosome_to_chromosome_distance/32-cell_ABarpp.png
- Supplementary Material/ani2(RNAi)_chromosome_to_chromosome_distance/32-cell_ABplaa.csv
- Supplementary Material/ani2(RNAi)_chromosome_to_chromosome_distance/32-cell_ABplaa.png
- Supplementary Material/ani2(RNAi)_chromosome_to_chromosome_distance/32-cell_ABplap.csv
- Supplementary Material/ani2(RNAi)_chromosome_to_chromosome_distance/32-cell_ABplap.png
- Supplementary Material/ani2(RNAi)_chromosome_to_chromosome_distance/32-cell_ABplpa.csv
- Supplementary Material/ani2(RNAi)_chromosome_to_chromosome_distance/32-cell_ABplpa.png
- Supplementary Material/ani2(RNAi)_chromosome_to_chromosome_distance/32-cell_ABplpp.csv
- Supplementary Material/ani2(RNAi)_chromosome_to_chromosome_distance/32-cell_ABplpp.png
- Supplementary Material/ani2(RNAi)_chromosome_to_chromosome_distance/32-cell_ABpraa.csv
- Supplementary Material/ani2(RNAi)_chromosome_to_chromosome_distance/32-cell_ABpraa.png
- Supplementary Material/ani2(RNAi)_chromosome_to_chromosome_distance/32-cell_ABprap.csv
- Supplementary Material/ani2(RNAi)_chromosome_to_chromosome_distance/32-cell_ABprap.png
- Supplementary Material/ani2(RNAi)_chromosome_to_chromosome_distance/32-cell_ABprpa.csv
- Supplementary Material/ani2(RNAi)_chromosome_to_chromosome_distance/32-cell_ABprpa.png
- Supplementary Material/ani2(RNAi)_chromosome_to_chromosome_distance/32-cell_ABprpp.csv
- Supplementary Material/ani2(RNAi)_chromosome_to_chromosome_distance/32-cell_ABprpp.png
- Supplementary Material/ani2(RNAi)_chromosome_to_chromosome_distance/32-cell_Caa.csv
- Supplementary Material/ani2(RNAi)_chromosome_to_chromosome_distance/32-cell_Caa.png
- Supplementary Material/ani2(RNAi)_chromosome_to_chromosome_distance/32-cell_Cap.csv
- Supplementary Material/ani2(RNAi)_chromosome_to_chromosome_distance/32-cell_Cap.png
- Supplementary Material/ani2(RNAi)_chromosome_to_chromosome_distance/32-cell_Cpa.csv
- Supplementary Material/ani2(RNAi)_chromosome_to_chromosome_distance/32-cell_Cpa.png
- Supplementary Material/ani2(RNAi)_chromosome_to_chromosome_distance/32-cell_Cpp.csv
- Supplementary Material/ani2(RNAi)_chromosome_to_chromosome_distance/32-cell_Cpp.png
- Supplementary Material/ani2(RNAi)_chromosome_to_chromosome_distance/32-cell_Dp.csv
- Supplementary Material/ani2(RNAi)_chromosome_to_chromosome_distance/32-cell_Dp.png
- Supplementary Material/ani2(RNAi)_chromosome_to_chromosome_distance/32-cell_Eal.csv
- Supplementary Material/ani2(RNAi)_chromosome_to_chromosome_distance/32-cell_Eal.png
- Supplementary Material/ani2(RNAi)_chromosome_to_chromosome_distance/32-cell_Ear.csv
- Supplementary Material/ani2(RNAi)_chromosome_to_chromosome_distance/32-cell_Ear.png
- Supplementary Material/ani2(RNAi)_chromosome_to_chromosome_distance/32-cell_Epl.csv
- Supplementary Material/ani2(RNAi)_chromosome_to_chromosome_distance/32-cell_Epl.png
- Supplementary Material/ani2(RNAi)_chromosome_to_chromosome_distance/32-cell_Epr.csv
- Supplementary Material/ani2(RNAi)_chromosome_to_chromosome_distance/32-cell_Epr.png
- Supplementary Material/ani2(RNAi)_chromosome_to_chromosome_distance/32-cell_MSaa.csv
- Supplementary Material/ani2(RNAi)_chromosome_to_chromosome_distance/32-cell_MSaa.png
- Supplementary Material/ani2(RNAi)_chromosome_to_chromosome_distance/32-cell_MSap.csv
- Supplementary Material/ani2(RNAi)_chromosome_to_chromosome_distance/32-cell_MSap.png
- Supplementary Material/ani2(RNAi)_chromosome_to_chromosome_distance/32-cell_MSpa.csv
- Supplementary Material/ani2(RNAi)_chromosome_to_chromosome_distance/32-cell_MSpa.png
- Supplementary Material/ani2(RNAi)_chromosome_to_chromosome_distance/32-cell_MSpp.csv
- Supplementary Material/ani2(RNAi)_chromosome_to_chromosome_distance/32-cell_MSpp.png
- Supplementary Material/ani2(RNAi)_chromosome_to_chromosome_distance/4-cell_ABa.csv
- Supplementary Material/ani2(RNAi)_chromosome_to_chromosome_distance/4-cell_ABa.png
- Supplementary Material/ani2(RNAi)_chromosome_to_chromosome_distance/4-cell_ABp.csv
- Supplementary Material/ani2(RNAi)_chromosome_to_chromosome_distance/4-cell_ABp.png
- Supplementary Material/ani2(RNAi)_chromosome_to_chromosome_distance/4-cell_EMS.csv
- Supplementary Material/ani2(RNAi)_chromosome_to_chromosome_distance/4-cell_EMS.png
- Supplementary Material/ani2(RNAi)_chromosome_to_chromosome_distance/4-cell_P2.csv
- Supplementary Material/ani2(RNAi)_chromosome_to_chromosome_distance/4-cell_P2.png
- Supplementary Material/ani2(RNAi)_chromosome_to_chromosome_distance/64-cell_ABalaaa.csv
- Supplementary Material/ani2(RNAi)_chromosome_to_chromosome_distance/64-cell_ABalaaa.png
- Supplementary Material/ani2(RNAi)_chromosome_to_chromosome_distance/64-cell_ABalaap.csv
- Supplementary Material/ani2(RNAi)_chromosome_to_chromosome_distance/64-cell_ABalaap.png
- Supplementary Material/ani2(RNAi)_chromosome_to_chromosome_distance/64-cell_ABalapa.csv
- Supplementary Material/ani2(RNAi)_chromosome_to_chromosome_distance/64-cell_ABalapa.png
- Supplementary Material/ani2(RNAi)_chromosome_to_chromosome_distance/64-cell_ABalapp.csv
- Supplementary Material/ani2(RNAi)_chromosome_to_chromosome_distance/64-cell_ABalapp.png
- Supplementary Material/ani2(RNAi)_chromosome_to_chromosome_distance/64-cell_ABalpaa.csv
- Supplementary Material/ani2(RNAi)_chromosome_to_chromosome_distance/64-cell_ABalpaa.png
- Supplementary Material/ani2(RNAi)_chromosome_to_chromosome_distance/64-cell_ABalpap.csv
- Supplementary Material/ani2(RNAi)_chromosome_to_chromosome_distance/64-cell_ABalpap.png
- Supplementary Material/ani2(RNAi)_chromosome_to_chromosome_distance/64-cell_ABalppa.csv
- Supplementary Material/ani2(RNAi)_chromosome_to_chromosome_distance/64-cell_ABalppa.png
- Supplementary Material/ani2(RNAi)_chromosome_to_chromosome_distance/64-cell_ABalppp.csv
- Supplementary Material/ani2(RNAi)_chromosome_to_chromosome_distance/64-cell_ABalppp.png
- Supplementary Material/ani2(RNAi)_chromosome_to_chromosome_distance/64-cell_ABaraaa.csv
- Supplementary Material/ani2(RNAi)_chromosome_to_chromosome_distance/64-cell_ABaraaa.png
- Supplementary Material/ani2(RNAi)_chromosome_to_chromosome_distance/64-cell_ABaraap.csv
- Supplementary Material/ani2(RNAi)_chromosome_to_chromosome_distance/64-cell_ABaraap.png
- Supplementary Material/ani2(RNAi)_chromosome_to_chromosome_distance/64-cell_ABarapa.csv
- Supplementary Material/ani2(RNAi)_chromosome_to_chromosome_distance/64-cell_ABarapa.png
- Supplementary Material/ani2(RNAi)_chromosome_to_chromosome_distance/64-cell_ABarapp.csv
- Supplementary Material/ani2(RNAi)_chromosome_to_chromosome_distance/64-cell_ABarapp.png
- Supplementary Material/ani2(RNAi)_chromosome_to_chromosome_distance/64-cell_ABarpaa.csv
- Supplementary Material/ani2(RNAi)_chromosome_to_chromosome_distance/64-cell_ABarpaa.png
- Supplementary Material/ani2(RNAi)_chromosome_to_chromosome_distance/64-cell_ABarpap.csv
- Supplementary Material/ani2(RNAi)_chromosome_to_chromosome_distance/64-cell_ABarpap.png
- Supplementary Material/ani2(RNAi)_chromosome_to_chromosome_distance/64-cell_ABarppa.csv
- Supplementary Material/ani2(RNAi)_chromosome_to_chromosome_distance/64-cell_ABarppa.png
- Supplementary Material/ani2(RNAi)_chromosome_to_chromosome_distance/64-cell_ABarppp.csv
- Supplementary Material/ani2(RNAi)_chromosome_to_chromosome_distance/64-cell_ABarppp.png
- Supplementary Material/ani2(RNAi)_chromosome_to_chromosome_distance/64-cell_ABplaaa.csv
- Supplementary Material/ani2(RNAi)_chromosome_to_chromosome_distance/64-cell_ABplaaa.png
- Supplementary Material/ani2(RNAi)_chromosome_to_chromosome_distance/64-cell_ABplaap.csv
- Supplementary Material/ani2(RNAi)_chromosome_to_chromosome_distance/64-cell_ABplaap.png
- Supplementary Material/ani2(RNAi)_chromosome_to_chromosome_distance/64-cell_ABplapa.csv
- Supplementary Material/ani2(RNAi)_chromosome_to_chromosome_distance/64-cell_ABplapa.png
- Supplementary Material/ani2(RNAi)_chromosome_to_chromosome_distance/64-cell_ABplapp.csv
- Supplementary Material/ani2(RNAi)_chromosome_to_chromosome_distance/64-cell_ABplapp.png
- Supplementary Material/ani2(RNAi)_chromosome_to_chromosome_distance/64-cell_ABplpaa.csv
- Supplementary Material/ani2(RNAi)_chromosome_to_chromosome_distance/64-cell_ABplpaa.png
- Supplementary Material/ani2(RNAi)_chromosome_to_chromosome_distance/64-cell_ABplpap.csv
- Supplementary Material/ani2(RNAi)_chromosome_to_chromosome_distance/64-cell_ABplpap.png
- Supplementary Material/ani2(RNAi)_chromosome_to_chromosome_distance/64-cell_ABplppa.csv
- Supplementary Material/ani2(RNAi)_chromosome_to_chromosome_distance/64-cell_ABplppa.png
- Supplementary Material/ani2(RNAi)_chromosome_to_chromosome_distance/64-cell_ABpraaa.csv
- Supplementary Material/ani2(RNAi)_chromosome_to_chromosome_distance/64-cell_ABpraaa.png
- Supplementary Material/ani2(RNAi)_chromosome_to_chromosome_distance/64-cell_ABpraap.csv
- Supplementary Material/ani2(RNAi)_chromosome_to_chromosome_distance/64-cell_ABpraap.png
- Supplementary Material/ani2(RNAi)_chromosome_to_chromosome_distance/64-cell_ABprapa.csv
- Supplementary Material/ani2(RNAi)_chromosome_to_chromosome_distance/64-cell_ABprapa.png
- Supplementary Material/ani2(RNAi)_chromosome_to_chromosome_distance/64-cell_ABprapp.csv
- Supplementary Material/ani2(RNAi)_chromosome_to_chromosome_distance/64-cell_ABprapp.png
- Supplementary Material/ani2(RNAi)_chromosome_to_chromosome_distance/64-cell_ABprpaa.csv
- Supplementary Material/ani2(RNAi)_chromosome_to_chromosome_distance/64-cell_ABprpaa.png
- Supplementary Material/ani2(RNAi)_chromosome_to_chromosome_distance/64-cell_ABprpap.csv
- Supplementary Material/ani2(RNAi)_chromosome_to_chromosome_distance/64-cell_ABprpap.png
- Supplementary Material/ani2(RNAi)_chromosome_to_chromosome_distance/64-cell_ABprppa.csv
- Supplementary Material/ani2(RNAi)_chromosome_to_chromosome_distance/64-cell_ABprppa.png
- Supplementary Material/ani2(RNAi)_chromosome_to_chromosome_distance/64-cell_ABprppp.csv
- Supplementary Material/ani2(RNAi)_chromosome_to_chromosome_distance/64-cell_ABprppp.png
- Supplementary Material/ani2(RNAi)_chromosome_to_chromosome_distance/64-cell_MSaaa.csv
- Supplementary Material/ani2(RNAi)_chromosome_to_chromosome_distance/64-cell_MSaaa.png
- Supplementary Material/ani2(RNAi)_chromosome_to_chromosome_distance/64-cell_MSaap.csv
- Supplementary Material/ani2(RNAi)_chromosome_to_chromosome_distance/64-cell_MSaap.png
- Supplementary Material/ani2(RNAi)_chromosome_to_chromosome_distance/64-cell_MSapa.csv
- Supplementary Material/ani2(RNAi)_chromosome_to_chromosome_distance/64-cell_MSapa.png
- Supplementary Material/ani2(RNAi)_chromosome_to_chromosome_distance/64-cell_MSpaa.csv
- Supplementary Material/ani2(RNAi)_chromosome_to_chromosome_distance/64-cell_MSpaa.png
- Supplementary Material/ani2(RNAi)_chromosome_to_chromosome_distance/64-cell_MSpap.csv
- Supplementary Material/ani2(RNAi)_chromosome_to_chromosome_distance/64-cell_MSpap.png
- Supplementary Material/ani2(RNAi)_chromosome_to_chromosome_distance/8-cell_ABal.csv
- Supplementary Material/ani2(RNAi)_chromosome_to_chromosome_distance/8-cell_ABal.png
- Supplementary Material/ani2(RNAi)_chromosome_to_chromosome_distance/8-cell_ABar.csv
- Supplementary Material/ani2(RNAi)_chromosome_to_chromosome_distance/8-cell_ABar.png
- Supplementary Material/ani2(RNAi)_chromosome_to_chromosome_distance/8-cell_ABpl.csv
- Supplementary Material/ani2(RNAi)_chromosome_to_chromosome_distance/8-cell_ABpl.png
- Supplementary Material/ani2(RNAi)_chromosome_to_chromosome_distance/8-cell_ABpr.csv
- Supplementary Material/ani2(RNAi)_chromosome_to_chromosome_distance/8-cell_ABpr.png
- Supplementary Material/ani2(RNAi)_chromosome_to_chromosome_distance/8-cell_C.csv
- Supplementary Material/ani2(RNAi)_chromosome_to_chromosome_distance/8-cell_C.png
- Supplementary Material/ani2(RNAi)_chromosome_to_chromosome_distance/8-cell_E.csv
- Supplementary Material/ani2(RNAi)_chromosome_to_chromosome_distance/8-cell_E.png
- Supplementary Material/ani2(RNAi)_chromosome_to_chromosome_distance/8-cell_MS.csv
- Supplementary Material/ani2(RNAi)_chromosome_to_chromosome_distance/8-cell_MS.png
- Supplementary Material/ani2(RNAi)_chromosome_to_chromosome_distance/8-cell_P3.csv
- Supplementary Material/ani2(RNAi)_chromosome_to_chromosome_distance/8-cell_P3.png
- Supplementary Material/ani2(RNAi)_pole_to_pole_distance/
- Supplementary Material/ani2(RNAi)_pole_to_pole_distance/16-cell_ABala.csv
- Supplementary Material/ani2(RNAi)_pole_to_pole_distance/16-cell_ABala.png
- Supplementary Material/ani2(RNAi)_pole_to_pole_distance/16-cell_ABalp.csv
- Supplementary Material/ani2(RNAi)_pole_to_pole_distance/16-cell_ABalp.png
- Supplementary Material/ani2(RNAi)_pole_to_pole_distance/16-cell_ABara.csv
- Supplementary Material/ani2(RNAi)_pole_to_pole_distance/16-cell_ABara.png
- Supplementary Material/ani2(RNAi)_pole_to_pole_distance/16-cell_ABarp.csv
- Supplementary Material/ani2(RNAi)_pole_to_pole_distance/16-cell_ABarp.png
- Supplementary Material/ani2(RNAi)_pole_to_pole_distance/16-cell_ABpla.csv
- Supplementary Material/ani2(RNAi)_pole_to_pole_distance/16-cell_ABpla.png
- Supplementary Material/ani2(RNAi)_pole_to_pole_distance/16-cell_ABplp.csv
- Supplementary Material/ani2(RNAi)_pole_to_pole_distance/16-cell_ABplp.png
- Supplementary Material/ani2(RNAi)_pole_to_pole_distance/16-cell_ABpra.csv
- Supplementary Material/ani2(RNAi)_pole_to_pole_distance/16-cell_ABpra.png
- Supplementary Material/ani2(RNAi)_pole_to_pole_distance/16-cell_ABprp.csv
- Supplementary Material/ani2(RNAi)_pole_to_pole_distance/16-cell_ABprp.png
- Supplementary Material/ani2(RNAi)_pole_to_pole_distance/16-cell_Ca.csv
- Supplementary Material/ani2(RNAi)_pole_to_pole_distance/16-cell_Ca.png
- Supplementary Material/ani2(RNAi)_pole_to_pole_distance/16-cell_Cp.csv
- Supplementary Material/ani2(RNAi)_pole_to_pole_distance/16-cell_Cp.png
- Supplementary Material/ani2(RNAi)_pole_to_pole_distance/16-cell_D.csv
- Supplementary Material/ani2(RNAi)_pole_to_pole_distance/16-cell_D.png
- Supplementary Material/ani2(RNAi)_pole_to_pole_distance/16-cell_Ea.csv
- Supplementary Material/ani2(RNAi)_pole_to_pole_distance/16-cell_Ea.png
- Supplementary Material/ani2(RNAi)_pole_to_pole_distance/16-cell_Ep.csv
- Supplementary Material/ani2(RNAi)_pole_to_pole_distance/16-cell_Ep.png
- Supplementary Material/ani2(RNAi)_pole_to_pole_distance/16-cell_MSa.csv
- Supplementary Material/ani2(RNAi)_pole_to_pole_distance/16-cell_MSa.png
- Supplementary Material/ani2(RNAi)_pole_to_pole_distance/16-cell_MSp.csv
- Supplementary Material/ani2(RNAi)_pole_to_pole_distance/16-cell_MSp.png
- Supplementary Material/ani2(RNAi)_pole_to_pole_distance/16-cell_P4.csv
- Supplementary Material/ani2(RNAi)_pole_to_pole_distance/16-cell_P4.png
- Supplementary Material/ani2(RNAi)_pole_to_pole_distance/2-cell_AB.csv
- Supplementary Material/ani2(RNAi)_pole_to_pole_distance/2-cell_AB.png
- Supplementary Material/ani2(RNAi)_pole_to_pole_distance/2-cell_P1.csv
- Supplementary Material/ani2(RNAi)_pole_to_pole_distance/2-cell_P1.png
- Supplementary Material/ani2(RNAi)_pole_to_pole_distance/32-cell_ABalaa.csv
- Supplementary Material/ani2(RNAi)_pole_to_pole_distance/32-cell_ABalaa.png
- Supplementary Material/ani2(RNAi)_pole_to_pole_distance/32-cell_ABalap.csv
- Supplementary Material/ani2(RNAi)_pole_to_pole_distance/32-cell_ABalap.png
- Supplementary Material/ani2(RNAi)_pole_to_pole_distance/32-cell_ABalpa.csv
- Supplementary Material/ani2(RNAi)_pole_to_pole_distance/32-cell_ABalpa.png
- Supplementary Material/ani2(RNAi)_pole_to_pole_distance/32-cell_ABalpp.csv
- Supplementary Material/ani2(RNAi)_pole_to_pole_distance/32-cell_ABalpp.png
- Supplementary Material/ani2(RNAi)_pole_to_pole_distance/32-cell_ABaraa.csv
- Supplementary Material/ani2(RNAi)_pole_to_pole_distance/32-cell_ABaraa.png
- Supplementary Material/ani2(RNAi)_pole_to_pole_distance/32-cell_ABarap.csv
- Supplementary Material/ani2(RNAi)_pole_to_pole_distance/32-cell_ABarap.png
- Supplementary Material/ani2(RNAi)_pole_to_pole_distance/32-cell_ABarpa.csv
- Supplementary Material/ani2(RNAi)_pole_to_pole_distance/32-cell_ABarpa.png
- Supplementary Material/ani2(RNAi)_pole_to_pole_distance/32-cell_ABarpp.csv
- Supplementary Material/ani2(RNAi)_pole_to_pole_distance/32-cell_ABarpp.png
- Supplementary Material/ani2(RNAi)_pole_to_pole_distance/32-cell_ABplaa.csv
- Supplementary Material/ani2(RNAi)_pole_to_pole_distance/32-cell_ABplaa.png
- Supplementary Material/ani2(RNAi)_pole_to_pole_distance/32-cell_ABplap.csv
- Supplementary Material/ani2(RNAi)_pole_to_pole_distance/32-cell_ABplap.png
- Supplementary Material/ani2(RNAi)_pole_to_pole_distance/32-cell_ABplpa.csv
- Supplementary Material/ani2(RNAi)_pole_to_pole_distance/32-cell_ABplpa.png
- Supplementary Material/ani2(RNAi)_pole_to_pole_distance/32-cell_ABplpp.csv
- Supplementary Material/ani2(RNAi)_pole_to_pole_distance/32-cell_ABplpp.png
- Supplementary Material/ani2(RNAi)_pole_to_pole_distance/32-cell_ABpraa.csv
- Supplementary Material/ani2(RNAi)_pole_to_pole_distance/32-cell_ABpraa.png
- Supplementary Material/ani2(RNAi)_pole_to_pole_distance/32-cell_ABprap.csv
- Supplementary Material/ani2(RNAi)_pole_to_pole_distance/32-cell_ABprap.png
- Supplementary Material/ani2(RNAi)_pole_to_pole_distance/32-cell_ABprpa.csv
- Supplementary Material/ani2(RNAi)_pole_to_pole_distance/32-cell_ABprpa.png
- Supplementary Material/ani2(RNAi)_pole_to_pole_distance/32-cell_ABprpp.csv
- Supplementary Material/ani2(RNAi)_pole_to_pole_distance/32-cell_ABprpp.png
- Supplementary Material/ani2(RNAi)_pole_to_pole_distance/32-cell_Caa.csv
- Supplementary Material/ani2(RNAi)_pole_to_pole_distance/32-cell_Caa.png
- Supplementary Material/ani2(RNAi)_pole_to_pole_distance/32-cell_Cap.csv
- Supplementary Material/ani2(RNAi)_pole_to_pole_distance/32-cell_Cap.png
- Supplementary Material/ani2(RNAi)_pole_to_pole_distance/32-cell_Cpa.csv
- Supplementary Material/ani2(RNAi)_pole_to_pole_distance/32-cell_Cpa.png
- Supplementary Material/ani2(RNAi)_pole_to_pole_distance/32-cell_Cpp.csv
- Supplementary Material/ani2(RNAi)_pole_to_pole_distance/32-cell_Cpp.png
- Supplementary Material/ani2(RNAi)_pole_to_pole_distance/32-cell_Da.csv
- Supplementary Material/ani2(RNAi)_pole_to_pole_distance/32-cell_Da.png
- Supplementary Material/ani2(RNAi)_pole_to_pole_distance/32-cell_Dp.csv
- Supplementary Material/ani2(RNAi)_pole_to_pole_distance/32-cell_Dp.png
- Supplementary Material/ani2(RNAi)_pole_to_pole_distance/32-cell_Eal.csv
- Supplementary Material/ani2(RNAi)_pole_to_pole_distance/32-cell_Eal.png
- Supplementary Material/ani2(RNAi)_pole_to_pole_distance/32-cell_Ear.csv
- Supplementary Material/ani2(RNAi)_pole_to_pole_distance/32-cell_Ear.png
- Supplementary Material/ani2(RNAi)_pole_to_pole_distance/32-cell_Epl.csv
- Supplementary Material/ani2(RNAi)_pole_to_pole_distance/32-cell_Epl.png
- Supplementary Material/ani2(RNAi)_pole_to_pole_distance/32-cell_Epr.csv
- Supplementary Material/ani2(RNAi)_pole_to_pole_distance/32-cell_Epr.png
- Supplementary Material/ani2(RNAi)_pole_to_pole_distance/32-cell_MSaa.csv
- Supplementary Material/ani2(RNAi)_pole_to_pole_distance/32-cell_MSaa.png
- Supplementary Material/ani2(RNAi)_pole_to_pole_distance/32-cell_MSap.csv
- Supplementary Material/ani2(RNAi)_pole_to_pole_distance/32-cell_MSap.png
- Supplementary Material/ani2(RNAi)_pole_to_pole_distance/32-cell_MSpa.csv
- Supplementary Material/ani2(RNAi)_pole_to_pole_distance/32-cell_MSpa.png
- Supplementary Material/ani2(RNAi)_pole_to_pole_distance/32-cell_MSpp.csv
- Supplementary Material/ani2(RNAi)_pole_to_pole_distance/32-cell_MSpp.png
- Supplementary Material/ani2(RNAi)_pole_to_pole_distance/4-cell_ABa.csv
- Supplementary Material/ani2(RNAi)_pole_to_pole_distance/4-cell_ABa.png
- Supplementary Material/ani2(RNAi)_pole_to_pole_distance/4-cell_ABp.csv
- Supplementary Material/ani2(RNAi)_pole_to_pole_distance/4-cell_ABp.png
- Supplementary Material/ani2(RNAi)_pole_to_pole_distance/4-cell_EMS.csv
- Supplementary Material/ani2(RNAi)_pole_to_pole_distance/4-cell_EMS.png
- Supplementary Material/ani2(RNAi)_pole_to_pole_distance/4-cell_P2.csv
- Supplementary Material/ani2(RNAi)_pole_to_pole_distance/4-cell_P2.png
- Supplementary Material/ani2(RNAi)_pole_to_pole_distance/64-cell_ABalaaa.csv
- Supplementary Material/ani2(RNAi)_pole_to_pole_distance/64-cell_ABalaaa.png
- Supplementary Material/ani2(RNAi)_pole_to_pole_distance/64-cell_ABalaap.csv
[truncated: 931 more entries]
